# Supplementary material for: The p.Ile202Thr Substitution in TUBB2B Can Be Associated with Syndromic Presentation of Congenital Fibrosis of the Extraocular Muscles
Source: Genes (Basel). 2025 Oct 11;16(10):1182. doi: 10.3390/genes16101182 (PMC12563659; doi:10.3390/genes16101182)
Supplement: Supplementary file 1 [file genes-16-01182-s001.zip]

Archive with 1 entries (1 files):
- genes-3861023-supplementary.pdf
